# Supplementary material for: Effects of an Advocacy Trial on Food Industry Salt Reduction Efforts—An Interim Process Evaluation
Source: Nutrients. 2017 Oct 17;9(10):1128. doi: 10.3390/nu9101128 (PMC5691744; doi:10.3390/nu9101128)
Supplement: Supplementary file 1 [file nutrients-09-01128-s001.zip]

Archive with 7 entries (4 files):
- Zip files for Nutrients/
- Zip files for Nutrients/Figure S1_Intervention program logic model_140717.pdf
- __MACOSX/
- __MACOSX/Zip files for Nutrients/
- __MACOSX/Zip files for Nutrients/._Figure S1_Intervention program logic model_140717.pdf
- Zip files for Nutrients/Figure S2 Change model 140717.pdf
- __MACOSX/Zip files for Nutrients/._Figure S2 Change model 140717.pdf
